# Supplementary material for: Differential cell-type dependent brain state modulations of sensory representations in the non-lemniscal mouse inferior colliculus
Source: Commun Biol. 2019 Sep 30;2:356. doi: 10.1038/s42003-019-0602-4 (PMC6769006; doi:10.1038/s42003-019-0602-4)
Supplement: Supplementary file 4 — Supplementary Data 2 [file 42003_2019_602_MOESM4_ESM.zip]

Archive with 5 entries (4 files):
- Supplementary Figure 6 Ex spectral MouseID633/
- Supplementary Figure 6 Ex spectral MouseID633/Ex spectral.tif
- Supplementary Figure 6 Ex spectral MouseID633/Locomotion.csv
- Supplementary Figure 6 Ex spectral MouseID633/pupil video.tif
- Supplementary Figure 6 Ex spectral MouseID633/Sound.csv
