# Supplementary material for: Differential cell-type dependent brain state modulations of sensory representations in the non-lemniscal mouse inferior colliculus
Source: Commun Biol. 2019 Sep 30;2:356. doi: 10.1038/s42003-019-0602-4 (PMC6769006; doi:10.1038/s42003-019-0602-4)
Supplement: Supplementary file 4 — Supplementary Data 2 [file 42003_2019_602_MOESM4_ESM.zip › Supplementary Figure 6 Ex spectral MouseID633/Sound.csv]

6222.930
8331.907
23140.220
48000.000
30982.540
26775.790
23140.220
4647.779
12908.290
35850.220
14936.310
11155.620
8331.907
4016.712
4647.779
48000.000
3471.331
48000.000
4647.779
11155.620
8331.907
12908.290
4016.712
6222.930
30982.540
3000.000
26775.790
41482.650
11155.620
19998.290
9640.935
8331.907
41482.650
3000.000
3471.331
4647.779
41482.650
12908.290
17282.960
30982.540
4016.712
7200.616
35850.220
6222.930
26775.790
4647.779
48000.000
7200.616
4016.712
6222.930
17282.960
14936.310
48000.000
8331.907
9640.935
6222.930
41482.650
4016.712
4016.712
19998.290
6222.930
4647.779
48000.000
9640.935
5377.993
48000.000
4647.779
3000.000
4016.712
8331.907
3471.331
7200.616
4647.779
41482.650
3471.331
19998.290
9640.935
23140.220
9640.935
17282.960
3471.331
41482.650
6222.930
19998.290
12908.290
4016.712
9640.935
7200.616
3471.331
5377.993
17282.960
6222.930
4016.712
17282.960
8331.907
4016.712
3471.331
30982.540
4647.779
7200.616
8331.907
17282.960
30982.540
12908.290
23140.220
23140.220
19998.290
35850.220
5377.993
5377.993
3000.000
12908.290
3000.000
23140.220
41482.650
4016.712
35850.220
9640.935
30982.540
23140.220
26775.790
3000.000
9640.935
30982.540
17282.960
35850.220
8331.907
8331.907
19998.290
7200.616
9640.935
4016.712
4647.779
17282.960
4016.712
3471.331
30982.540
35850.220
17282.960
5377.993
14936.310
26775.790
26775.790
4647.779
5377.993
12908.290
6222.930
3000.000
19998.290
11155.620
3000.000
6222.930
41482.650
41482.650
11155.620
11155.620
48000.000
11155.620
23140.220
11155.620
3471.331
23140.220
41482.650
6222.930
17282.960
14936.310
12908.290
4647.779
11155.620
26775.790
3000.000
5377.993
5377.993
7200.616
17282.960
12908.290
14936.310
11155.620
48000.000
3471.331
41482.650
48000.000
26775.790
11155.620
19998.290
8331.907
19998.290
30982.540
30982.540
9640.935
17282.960
14936.310
12908.290
41482.650
5377.993
3471.331
11155.620
26775.790
9640.935
19998.290
35850.220
5377.993
30982.540
35850.220
23140.220
35850.220
3471.331
48000.000
35850.220
26775.790
8331.907
7200.616
26775.790
6222.930
11155.620
30982.540
6222.930
19998.290
4016.712
3000.000
3000.000
6222.930
5377.993
11155.620
9640.935
14936.310
4647.779
7200.616
3471.331
14936.310
30982.540
14936.310
23140.220
5377.993
4647.779
4016.712
9640.935
17282.960
12908.290
23140.220
12908.290
7200.616
48000.000
48000.000
23140.220
4647.779
6222.930
5377.993
30982.540
7200.616
23140.220
6222.930
3000.000
30982.540
12908.290
17282.960
48000.000
8331.907
3000.000
8331.907
14936.310
48000.000
3000.000
5377.993
3000.000
4647.779
3000.000
35850.220
3000.000
35850.220
30982.540
3471.331
6222.930
5377.993
35850.220
4016.712
41482.650
30982.540
35850.220
17282.960
35850.220
26775.790
5377.993
3000.000
4647.779
19998.290
26775.790
48000.000
23140.220
3471.331
12908.290
41482.650
17282.960
19998.290
5377.993
8331.907
3471.331
7200.616
14936.310
26775.790
41482.650
11155.620
30982.540
30982.540
11155.620
14936.310
23140.220
48000.000
3000.000
14936.310
35850.220
8331.907
48000.000
3471.331
30982.540
30982.540
4016.712
3471.331
11155.620
3000.000
14936.310
9640.935
4647.779
11155.620
17282.960
7200.616
11155.620
48000.000
11155.620
9640.935
8331.907
48000.000
17282.960
9640.935
23140.220
26775.790
14936.310
26775.790
4647.779
3000.000
35850.220
26775.790
7200.616
23140.220
17282.960
8331.907
14936.310
19998.290
3471.331
8331.907
12908.290
41482.650
35850.220
4647.779
19998.290
17282.960
11155.620
19998.290
7200.616
4016.712
23140.220
26775.790
41482.650
26775.790
19998.290
23140.220
26775.790
48000.000
23140.220
14936.310
17282.960
19998.290
5377.993
3000.000
4647.779
5377.993
12908.290
26775.790
11155.620
3471.331
35850.220
17282.960
12908.290
14936.310
3471.331
26775.790
6222.930
8331.907
19998.290
4016.712
14936.310
35850.220
30982.540
3000.000
4016.712
14936.310
9640.935
48000.000
6222.930
19998.290
41482.650
7200.616
6222.930
7200.616
35850.220
7200.616
8331.907
41482.650
4016.712
11155.620
3000.000
14936.310
5377.993
12908.290
14936.310
30982.540
6222.930
26775.790
7200.616
9640.935
19998.290
26775.790
9640.935
48000.000
4647.779
23140.220
17282.960
30982.540
5377.993
3471.331
12908.290
35850.220
3471.331
23140.220
6222.930
9640.935
8331.907
6222.930
12908.290
41482.650
26775.790
3000.000
7200.616
35850.220
4647.779
4647.779
8331.907
41482.650
6222.930
5377.993
14936.310
4016.712
12908.290
48000.000
4016.712
4647.779
5377.993
7200.616
5377.993
8331.907
5377.993
9640.935
5377.993
4647.779
41482.650
9640.935
3471.331
11155.620
9640.935
11155.620
48000.000
8331.907
23140.220
14936.310
11155.620
7200.616
41482.650
41482.650
6222.930
17282.960
14936.310
4016.712
23140.220
14936.310
17282.960
17282.960
35850.220
9640.935
4016.712
41482.650
26775.790
8331.907
48000.000
3471.331
30982.540
3471.331
3471.331
17282.960
17282.960
5377.993
5377.993
7200.616
4016.712
3471.331
12908.290
3000.000
35850.220
48000.000
12908.290
12908.290
14936.310
30982.540
26775.790
41482.650
8331.907
30982.540
14936.310
41482.650
4647.779
35850.220
7200.616
11155.620
9640.935
8331.907
19998.290
35850.220
4016.712
19998.290
6222.930
9640.935
9640.935
19998.290
19998.290
5377.993
12908.290
23140.220
23140.220
30982.540
9640.935
23140.220
9640.935
48000.000
3471.331
19998.290
6222.930
12908.290
12908.290
48000.000
19998.290
12908.290
7200.616
41482.650
3000.000
11155.620
7200.616
26775.790
4016.712
48000.000
7200.616
4647.779
17282.960
17282.960
9640.935
23140.220
14936.310
35850.220
14936.310
19998.290
11155.620
5377.993
6222.930
6222.930
3000.000
8331.907
19998.290
30982.540
41482.650
8331.907
30982.540
7200.616
4647.779
23140.220
3471.331
12908.290
19998.290
3000.000
12908.290
41482.650
6222.930
7200.616
4016.712
26775.790
35850.220
26775.790
3000.000
4016.712
35850.220
4647.779
7200.616
11155.620
