# Supplementary material for: Differential cell-type dependent brain state modulations of sensory representations in the non-lemniscal mouse inferior colliculus
Source: Commun Biol. 2019 Sep 30;2:356. doi: 10.1038/s42003-019-0602-4 (PMC6769006; doi:10.1038/s42003-019-0602-4)
Supplement: Supplementary file 5 — Supplementary Data 3 [file 42003_2019_602_MOESM5_ESM.zip]

Archive with 5 entries (4 files):
- Supplementary Figure 7 In spectral MouseID640/
- Supplementary Figure 7 In spectral MouseID640/In spectral.tif
- Supplementary Figure 7 In spectral MouseID640/Locomotion.csv
- Supplementary Figure 7 In spectral MouseID640/pupil video.avi
- Supplementary Figure 7 In spectral MouseID640/Sound.csv
