# Supplementary material for: Differential cell-type dependent brain state modulations of sensory representations in the non-lemniscal mouse inferior colliculus
Source: Commun Biol. 2019 Sep 30;2:356. doi: 10.1038/s42003-019-0602-4 (PMC6769006; doi:10.1038/s42003-019-0602-4)
Supplement: Supplementary file 6 — Supplementary Data 4 [file 42003_2019_602_MOESM6_ESM.zip › Supplementary Figure 9 Ex temporal MouseID632/Sound.csv]

32.000
512.000
4.000
1024.000
64.000
256.000
4.000
2.000
4.000
512.000
8.000
16.000
64.000
2.000
256.000
2.000
512.000
16.000
2.000
1024.000
8.000
8.000
128.000
512.000
1024.000
4.000
1024.000
16.000
8.000
2.000
256.000
2.000
512.000
128.000
8.000
2.000
64.000
512.000
16.000
64.000
32.000
256.000
128.000
128.000
512.000
256.000
4.000
16.000
256.000
4.000
512.000
512.000
512.000
8.000
256.000
32.000
1024.000
512.000
32.000
16.000
512.000
1024.000
8.000
128.000
1024.000
256.000
32.000
4.000
8.000
8.000
128.000
8.000
128.000
64.000
1024.000
2.000
1024.000
1024.000
1024.000
32.000
32.000
512.000
128.000
32.000
512.000
8.000
1024.000
64.000
2.000
64.000
128.000
128.000
256.000
4.000
4.000
16.000
64.000
128.000
256.000
256.000
256.000
128.000
4.000
32.000
256.000
2.000
2.000
1024.000
4.000
512.000
32.000
1024.000
4.000
1024.000
64.000
128.000
4.000
1024.000
256.000
1024.000
32.000
8.000
4.000
1024.000
2.000
8.000
32.000
4.000
1024.000
256.000
2.000
2.000
128.000
2.000
128.000
64.000
2.000
256.000
2.000
32.000
128.000
16.000
8.000
128.000
1024.000
4.000
256.000
2.000
32.000
2.000
4.000
256.000
4.000
128.000
64.000
64.000
8.000
2.000
512.000
256.000
64.000
16.000
512.000
64.000
1024.000
8.000
4.000
512.000
512.000
1024.000
64.000
16.000
4.000
2.000
32.000
64.000
8.000
512.000
64.000
1024.000
64.000
512.000
32.000
128.000
128.000
8.000
16.000
128.000
128.000
256.000
64.000
4.000
1024.000
256.000
16.000
32.000
64.000
128.000
8.000
16.000
512.000
8.000
1024.000
16.000
16.000
8.000
256.000
64.000
8.000
32.000
16.000
2.000
128.000
1024.000
2.000
2.000
4.000
256.000
1024.000
1024.000
4.000
512.000
128.000
16.000
16.000
64.000
8.000
4.000
2.000
128.000
8.000
8.000
512.000
2.000
256.000
64.000
4.000
1024.000
16.000
8.000
512.000
32.000
128.000
16.000
32.000
1024.000
512.000
64.000
4.000
512.000
32.000
32.000
32.000
128.000
32.000
16.000
64.000
16.000
32.000
64.000
128.000
16.000
16.000
256.000
4.000
16.000
8.000
32.000
128.000
64.000
32.000
2.000
512.000
32.000
256.000
512.000
2.000
4.000
16.000
2.000
16.000
512.000
16.000
256.000
8.000
64.000
2.000
16.000
256.000
32.000
256.000
256.000
4.000
64.000
8.000
32.000
64.000
16.000
8.000
4.000
